# Supplementary material for: The interdependency structure in the Mexican stock exchange: A network approach
Source: PLoS One. 2020 Oct 29;15(10):e0238731. doi: 10.1371/journal.pone.0238731 (PMC7595317; doi:10.1371/journal.pone.0238731)
Supplement: S1 Table — (CSV) [file pone.0238731.s001.csv]

	2000	2001	2002	2003	2004	2005	2006	2007	2008	2009	2010	2011	2012	2013	2014	2015	2016	2017	2018	2019
AC									x	x	x	x	x	x	x	x	x	x	x	x
ACCELSAB	x	x	x	x	x
ACTINVRB												x	x	x	x	x	x			x
AEROMEX													x	x	x	x	x	x	x	x
AGUA																x	x	x	x	x
ALEATIC												x	x	x	x	x	x	x
ALFAA	x	x	x	x	x	x	x	x	x	x	x	x	x	x	x	x	x	x	x	x
ALPEKA														x	x	x	x	x	x	x
ALSEA					x	x	x	x	x	x	x	x	x	x	x	x	x	x	x	x
AMXA	x	x	x	x	x	x	x	x	x	x	x		x	x	x	x	x	x	x	x
ARA	x	x	x	x	x	x	x	x	x	x	x	x	x	x	x	x	x	x	x	x
ASURB									x	x	x	x	x	x	x	x	x	x	x	x
AUTLANB									x	x	x	x	x	x	x	x	x	x	x	x
AXTELCPO							x	x	x	x	x	x	x	x	x	x	x	x	x	x
AZTECACPO		x	x	x	x	x	x	x	x	x	x	x	x	x	x	x	x	x	x	x
BACHOCOB	x	x	x	x	x	x	x	x	x	x	x	x	x	x	x	x	x	x	x	x
BAFARB											x			x
BBAJIOO																			x	x
BIMBOA	x	x	x	x	x	x	x	x	x	x	x	x	x	x	x	x	x	x	x	x
BOLSAA										x	x	x	x	x	x	x	x	x	x	x
BSMXB																			x	x
CABLECPO								x	x	x
CADUA																	x	x	x	x
CEMEXCPO	x	x	x	x	x	x	x	x	x	x	x	x	x	x	x	x	x	x	x	x
CERAMICB						x				x
CHDRAUIB												x	x	x	x	x	x	x	x	x
CIDMEGA			x	x	x	x		x			x
CIEB									x	x				x				x	x
CMOCTEZ					x		x	x	x	x	x		x	x	x	x	x	x	x	x
CMRB	x	x			x	x	x	x	x	x			x		x		x
CREAL														x	x	x	x	x	x	x
CUERVO																			x	x
CULTIBAB						x		x	x	x				x	x	x	x			x
CYDSASAA	x	x		x	x	x	x	x	x	x	x		x	x	x	x	x	x	x	x
DINEA				x
ELEKTRA	x	x	x	x	x	x	x	x	x	x	x	x	x	x	x	x	x	x	x	x
ELEMENT																	x	x	x	x
FEMSAUBD	x	x	x	x	x	x	x	x	x	x	x	x	x	x	x	x	x	x	x	x
FINDEP									x	x	x	x	x	x	x	x	x	x
FRAGUAB									x				x	x	x	x	x			x
GAPB								x	x	x	x	x	x	x	x	x	x	x	x	x
GBMINTBO														x	x	x	x	x	x	x
GCARSOA1									x	x	x	x	x	x	x	x	x	x	x	x
GCC				x	x	x	x	x	x	x	x		x	x	x	x	x	x	x	x
GENTERA												x	x	x	x	x	x	x	x	x
GEOB																	x	x
GFAMSAA								x	x	x	x	x	x	x	x	x	x	x	x	x
GFINBURO	x	x	x	x	x	x	x	x	x	x	x	x	x	x	x	x	x	x	x	x
GFNORTEO	x	x	x	x	x	x	x	x	x	x	x	x	x	x	x	x	x	x	x	x
GICSAB																	x	x	x	x
GIGANTE									x	x	x								x
GISSAA				x		x	x	x	x				x	x	x	x	x	x	x	x
GMD					x	x	x	x	x		x	x	x	x	x	x			x
GMEXICOB		x	x	x	x	x	x	x	x	x	x	x	x	x	x	x	x	x	x	x
GMXT																			x	x
GPROFUT										x
GRUMAB									x	x	x	x	x	x	x	x	x	x	x	x
GSANBORB-1														x	x	x	x	x	x	x
HCITY															x	x	x	x	x	x
HERDEZ				x	x	x	x	x		x	x	x	x	x	x	x	x	x	x	x
HOMEX						x	x	x	x	x	x	x	x	x			x	x	x
HOTEL																x	x	x	x	x
ICA	x	x	x	x	x	x	x	x	x	x	x	x	x	x	x	x	x
ICHB	x	x	x	x	x	x	x	x	x	x	x		x	x	x	x		x	x	x
IDEALB-1									x	x	x		x	x	x	x	x	x	x	x
IENOVA															x	x	x	x	x	x
JAVER																	x	x
KIMBERA	x	x	x	x	x	x	x	x	x	x	x	x	x	x	x	x	x	x	x	x
KUOA	x				x	x					x
LABB										x	x	x	x	x	x	x	x	x	x	x
LACOMERUBC																	x	x	x	x
LALAB															x	x	x	x	x	x
LAMOSA									x	x	x		x	x		x	x	x		x
LIVEPOL1											x			x	x			x	x
MAXCOMA									x	x								x	x	x
MEDICAB									x	x	x		x	x	x	x	x	x	x	x
MEGACPO									x	x	x		x	x	x	x	x	x	x	x
MFRISCOA-1													x	x	x	x	x	x	x	x
MINSAB										x
MONEXB													x	x	x		x	x	x
NEMAKA																	x	x	x	x
OMAB								x	x	x	x	x	x	x	x	x	x	x	x	x
ORBIA														x	x	x	x	x	x	x
PAPPEL				x	x	x	x	x	x	x	x	x	x	x	x	x	x	x	x	x
PASAB							x	x	x		x		x	x
PE&OLES		x	x	x	x	x	x	x	x	x	x	x	x	x	x	x	x	x	x	x
PINFRA	x						x	x	x	x	x	x	x	x	x	x	x	x	x	x
POCHTECB									x	x	x	x	x	x	x	x	x			x
Q																	x	x	x	x
RA													x	x	x	x	x	x	x	x
RCENTROA					x	x	x	x		x	x					x
SAREB									x	x	x	x	x	x	x	x
SIMECB									x	x	x	x	x	x	x	x		x	x	x
SITESB-1																		x	x	x
SORIANAB	x	x	x	x	x	x	x	x	x	x	x	x	x	x	x	x	x	x	x	x
SPORTS												x	x	x	x	x	x	x	x
TEAKCPO														x	x	x	x	x	x	x
TMMA									x	x	x		x	x	x	x	x	x	x	x
TRAXIONA																			x	x
UNIFINA																	x	x	x	x
URBI						x	x	x	x	x	x	x	x					x	x	x
VALUEGFO														x	x					x
VASCONI														x
VESTA														x	x	x	x	x	x	x
VINTE																		x	x	x
VISTAA																				x
VITROA									x	x			x	x	x	x	x	x	x	x
VOLARA															x	x	x	x	x	x
WALMEX				x	x	x	x	x	x	x	x	x	x	x	x	x	x	x	x	x
